# Supplementary material for: Bis-Pyrene Photo-Switch Open- and Closed-Form Differently Bind to ds-DNA, ds-RNA and Serum Albumin and Reveal Light-Induced Bioactivity
Source: Int J Mol Sci. 2021 May 6;22(9):4916. doi: 10.3390/ijms22094916 (PMC8125568; doi:10.3390/ijms22094916)
Supplement: Supplementary file 1 [file ijms-22-04916-s001.zip]

Archive with 1 entries (1 files):
- ijms-1194168-supplementary.pdf
